# Supplementary material for: The Phylogenetic Origin of oskar Coincided with the Origin of Maternally Provisioned Germ Plasm and Pole Cells at the Base of the Holometabola
Source: PLoS Genet. 2011 Apr 28;7(4):e1002029. doi: 10.1371/journal.pgen.1002029 (PMC3084197; doi:10.1371/journal.pgen.1002029)
Supplement: Table S1 — Identification of Oskar orthologs in insect genomes. Potential osk orthologs were searched for in the genomes of insects using BLAST . Details of the sequences and databases used and the parameters employed can be found in the Materials and Methods section. Red boxes indicate a hit against a putative osk ortholog, blue boxes indicate hits against non-Oskar tejas/lotus domain containing genes. N/A indicates that no hits were obtained using and E-value cutoff of 10. Only hits with E-values less than one are shown, except where the best hit in the searched genome for a particular Osk ortholog is greater than one. The values in the first row of each genome searched are the E-values of the best hit, and any other hit with an E-value less than 1, returned by the corresponding Osk ortholog. In the second row of each searched genome field, the Genbank or genome database accession number of either a predicted gene corresponding to the genomic hit, or, if no gene is predicted, the genomic coordinates are shown. The best, and significant hits were then used as queries against the Drosophila genome, and the resulting CG identifiers are shown in the third row under each genome searched, and the E-values of the matches are shown on the fourth row. Since the Nasonia and Messor Osk sequences can detect the rapidly diverging osk sequence of D. melangaster, we would expect that these sequences should be able to find osk sequences in the genomes of Apis, Bombyx, and Tribolium, were they present, unless the evolution at the osk loci species were independently accelerated in each of their lineages beyond the rate seen in the fly. Due to the nature of whole genome shotgun sequencing, we cannot exclude that genomic regions including osk orthologs were coincidentally missed in the genomes where no osk is found. * In these cases the Culex sequences did not give significant results, and the results shown are from using the Osk ortholog from the closely related mosquito species Aedes aegypti. [file pgen.1002029.s002.xls]

## Sheet: Sheet1
			Oskar orthologs
			D. melano-gaster (AAF54306)	C. pipiens (ACB20969)	N. vitripennis (HM535628)			M. pergandi (HM992570)
Genome	Drosophila melanogaster	Hit E-value	0	4.11e-26	7.04e-06			0.00017	0.179734	0.362256
		gene/genomic location	CG10901-RC	CG10901-RC	CG10901-RC			CG10901-RC	CG8920	CG8589
		Dm best hit	CG10901-RC	CG10901-RC	CG10901-RC			CG10901-RC	CG8920	CG8589
		E-value of Dm Best hit	0	4.11e-26	7.04e-06			0.00017	0.179734	0.362256
	Culex pipiens	Hit E-value	1e-23	0	2e-14			0.0004	0.018	0.018
		gene/genomic location	CPIJ007471-RA	CPIJ007471-RA	CPIJ007471-RA			CPIJ007471-RA	CPIJ013576-RA	CPIJ001562
		Dm best hit	CG10901-RC	CG10901-RC	CG10901-RC			CG10901-RC	CG8920	CG8589
		E-value of Dm Best hit	4.11e-26	4.11e-26	4.11e-26			4.11e-26	1.02e-05	9.46e-06
	Bombyx mori	Hit E-value	N/A	N/A	2			38780
		gene/genomic location	N/A	N/A	BGIBMGA003470-TA			BGIBMGA003470
		Dm best hit	N/A	N/A	CG8920			CG8920
		E-value of Dm Best hit	N/A	N/A	0.00023			0.00023
	Tribolium castaneum	Hit E-value	1.7	3.8	0.003			0.003	0.058
		gene/genomic location	XM_970182.1	XM_965630	XM_967978			XM_967978	EEZ98350
		Dm best hit	CG12149	CG11200	CG8920			CG8920	CG15930
		E-value of Dm Best hit	0	5.15e-50	3.6e-19			3.60575e-14	0.955165
	Apis melifera	Hit E-value	N/A	2.7	4e-05	0.0005		2e-05	0.0003
		gene/genomic location	N/A	GroupUn.8202 5185-5328	GB16192	GB14240		GB16192	GB14240
		Dm best hit	N/A	N/A	CG9450	CG8920		CG9450	CG8920
		E-value of Dm Best hit	N/A	N/A	0.00072	7.58e-34		0.00072	7.58e-34
	Nasonia vitripennis	Hit E-value	5.7	3e-05	1e-169	0.003	0.16	2e-18
		gene/genomic location	XM_001599453.1	HM535628	HM535628	hmm74494	Nv25812	HM535628
		Dm best hit	CG9972-RA	CG10901	CG10901	CG8589	CG9450	CG10901
		E-value of Dm Best hit	8.7e-13	7.04e-06	7.04e-06	0.0044	2.36e-05	7.04e-06
	Harpegnathous saltator	Hit E-value	N/A	0,079*	1e-09	0.007		3e-31	0.024
		gene/genomic location	N/A	HarSal_1.0_3.contig1271**	HarSal_1.0_3.contig1271**	EFN81393		HarSal_1.0_3.contig1271*	EFN85400
		Dm best hit	N/A	CG10901	CG10901	CG9450		CG10901	CG8920
		E-value of Dm Best hit	N/A	2.61e-05	2.61e-05	0.003		2.61e-05	3.25e-27
	Camponotus floridanus	Hit E-value	N/A	0,13*	1e-12	0.0001		1e-61	4e-05
		gene/genomic location	N/A	CamFlo_1.0_2.contig1321***	CamFlo_1.0_2.contig1321***	EFN69730		CamFlo_1.0_2.contig1321**	EFN69730
		Dm best hit	N/A	CG10901	CG10901	CG8589		CG10901	CG8589
		E-value of Dm Best hit	N/A	0.0039	0.0039	0.0006		0.0039	0.0006
	Pediculus humanus	Hit E-value	N/A	N/A	0.87			0.33
		gene/genomic location	N/A	N/A	genomic region DS235886.1 25.502-25.705			XM_002433058
		Dm best hit	N/A	N/A	N/A			CG8920
		E-value of Dm Best hit	N/A	N/A	N/A			2.29e-26
	Acyrthosiphon pisum	Hit E-value	N/A	N/A	0.52	0.72		0.001	0.007
		gene/genomic location	N/A	N/A	XM_001950854	hmm358744		hmm23664	XM_001950854
		Dm best hit	N/A	N/A	CG8920	CG8589		CG8920	CG8920
		E-value of Dm Best hit	N/A	N/A	2.06e-11	2.44e-07		0.00484606	2.06e-11
	Rhodnius prolixus	Hit E-value	0.99	8.3	6.6			N/A
		gene/genomic location	R_prolixus-1.0_Cont146.14	R_prolixus-1.0_Cont133.41	R_prolixus-1.0_Cont42.12 26064-26222			N/A
		Dm best hit	N/A	N/A	N/A			N/A
		E-value of Dm Best hit	N/A	N/A	N/A			N/A
